# Supplementary material for: Genetic Variability and Structuring of Arctic Charr (Salvelinus alpinus) Populations in Northern Fennoscandia
Source: PLoS One. 2015 Oct 15;10(10):e0140344. doi: 10.1371/journal.pone.0140344 (PMC4607410; doi:10.1371/journal.pone.0140344)
Supplement: S1 Table — (XLSX) [file pone.0140344.s001.xlsx]

## Sheet: S1 Table
S1 Table. Genetic variation at 15 microsatellite loci in the six Arctic charr populations.
Population	Parameter	Locus																Mean
		Str73	Sfo-8	Sfo-23	Str85INRA	Ssa-85	One11ASC	Sco19SFU	Smm-17	Smm-24	Sco200	Sco202	Sco204	Sco205	Sco213	Sco218		15 loci	13 loci
Somasjärvi	A	1	16	8	12	6	3	5	4	6	4	5	13	2	9	12		7.1	7.4
	Ar	1	13.3	7.3	10	5.4	2.9	5	4	5.6	4	4.5	12.1	1.9	9	10.7		6.4	6.7
	Private Ar	0	0.5	2.2	1.3	0	0.1	0	0	0.1	1.1	0	1.7	0	0	0.4		0.5	0.4
	HE	0	0.842	0.547	0.802	0.711	0.155	0.738	0.624	0.695	0.475	0.662	0.893	0.065	0.855	0.862		0.593	0.64
	HO	0	0.783	0.419	0.75	0.75	0.163	0.544	0.64	0.667	0.44	0.6	0.78	0.067	0.898	0.681		0.545	0.592
	FIS	na	0.071***	0.234	0.065	-0.055	-0.056	0.263	-0.026	0.041	0.074	0.093	0.127	-0.023	-0.05	0.21		0.084	0.063
Urtas-Riimmajärvi	A	1	20	25	17	11	1	11	8	11	13	8	16	4	14	16		11.7	11.3
	Ar	1	16.2	18.5	14.5	9.4	1	11	6.1	10.5	11.1	7.1	10.3	3.3	11.5	13.5		9.7	9.5
	Private Ar	0	3.9	11.3	2.1	0.4	0	1	2	1.8	1.9	1.7	1.8	0.5	1.5	1.4		2.1	1.5
	HE	0	0.92	0.902	0.882	0.734	0	0.877	0.384	0.831	0.863	0.713	0.575	0.486	0.892	0.85		0.64	0.655
	HO	0	0.833	0.792	0.808	0.738	0	0.692	0.41	0.696	0.828	0.607	0.533	0.208	0.833	0.69		0.566	0.59
	FIS	na	0.094	0.122	0.084	-0.005	na	0.211	-0.066	0.163	0.041	0.149	0.072	0.571***	0.065	0.188***		0.125	0.091
Galggojavri	A	1	3	6	4	4	2	3	2	1	6	5	4	1	5	4		3.4	3.4
	Ar	1	2.6	5.1	4	3.9	2	3	2	1	5.3	4.6	4	1	4.6	4		3.2	3.2
	Private Ar	0	0	0	0	0	1	0	0	0	1.8	0	0	0	0	0		0.2	0.2
	HE	0	0.215	0.603	0.676	0.438	0.451	0.586	0.465	0	0.405	0.569	0.75	0	0.587	0.749		0.433	0.453
	HO	0	0.217	0.63	0.767	0.478	0.356	0.441	0.457	0	0.435	0.63	0.739	0	0.674	0.727		0.437	0.455
	FIS	na	-0.01	-0.046	-0.136	-0.091	0.211	0.247	0.019	na	-0.075	-0.108	0.014	na	-0.149	0.029		-0.008	-0.004
Gallajavri	A	1	14	7	12	9	3	5	4	6	10	5	9	1	9	7		6.8	7.2
	Ar	1	12.9	6.9	9.9	8.1	2.9	4.9	3.9	5.7	9.3	4.8	8	1	8.5	6.9		6.3	6.7
	Private Ar	0	3.2	1.9	1.7	1.7	0.1	0	0	0	0	0	0.6	0	0	0.3		0.6	0.6
	HE	0	0.88	0.694	0.757	0.821	0.357	0.721	0.562	0.741	0.837	0.697	0.798	0	0.836	0.758		0.626	0.674
	HO	0	0.907	0.259	0.667	0.844	0.326	0.781	0.638	0.778	0.75	0.674	0.729	0	0.809	0.643		0.592	0.657
	FIS	na	-0.031	0.626***	0.119***	-0.029	0.085	-0.082	-0.136	-0.05	0.103	0.033	0.086	na	0.033	0.152		0.069	0.024
Kilpisjärvi	A	3	11	16	7	7	2	9	8	10	12	5	12	4	9	11		8.4	8.2
	Ar	2.1	10.5	15	6.5	6.4	1.9	8.8	7	9.5	10.3	5	10.5	4	8.5	9.8		7.7	7.4
	Private Ar	1.1	0	9.6	2.1	1.1	0.9	3.9	3.5	4.4	0.7	0.1	2	1	2.7	2		2.3	1.9
	HE	0.042	0.807	0.905	0.622	0.629	0.051	0.841	0.78	0.733	0.82	0.682	0.836	0.648	0.827	0.819		0.663	0.653
	HO	0.043	0.688	0.719	0.605	0.667	0	0.781	0.771	0.375	0.667	0.761	0.688	0.318	0.917	0.688		0.582	0.588
	FIS	-0.005	0.148	0.206***	0.027	-0.06	1	0.071	0.012	0.489***	0.187	-0.116	0.178	0.509***	-0.108	0.161		0.135	0.152
Leenanlampi	A	1	2	2	2	3	1	3	2	5	2	1	4	1	4	4		2.5	2.6
	Ar	1	2	2	2	3	1	3	2	4.5	1.9	1	3.6	1	2.9	3.6		2.3	2.4
	Private Ar	0	0	0.1	0	0.1	0	0	0	0	1	0	0	0	0	0		0.1	0.1
	HE	0	0.46	0.475	0.498	0.533	0	0.459	0.271	0.61	0.065	0	0.638	0	0.496	0.635		0.34	0.359
	HO	0	0.467	0.413	0.432	0.427	0	0.353	0.267	0.693	0.067	0	0.64	0	0.413	0.635		0.319	0.338
	FIS	na	-0.014	0.129	0.132	0.199	na	0.231	0.015	-0.137	-0.028	na	-0.004	na	0.167	-0.001		0.065	0.056
A, number of observed alleles; Ar, allelic richness; HE, expected heterozygosity; HO, observed heterozygosity; na, not applied. ***Significant at P < 0.001.
