# Supplementary material for: Genetic Variability and Structuring of Arctic Charr (Salvelinus alpinus) Populations in Northern Fennoscandia
Source: PLoS One. 2015 Oct 15;10(10):e0140344. doi: 10.1371/journal.pone.0140344 (PMC4607410; doi:10.1371/journal.pone.0140344)
Supplement: S2 Table — (XLSX) [file pone.0140344.s002.xlsx]

## Sheet: S2 Table
S2 Table. Mean (±95% C.I.) of membership coefficient in STRUCTURE analysis in the six Arctic charr populations.
Population	Cluster 1	Cluster 2	Cluster 3	Cluster 4	Cluster 5	Cluster 6
Somasjärvi	0.003 (±0.000)	0.001 (±0.000)	0.003 (±0.000)	0.989 (±0.000)	0.003 (±0.000)	0.002 (±0.000)
Somasjärvi	0.017 (±0.001)	0.002 (±0.000)	0.003 (±0.000)	0.971 (±0.001)	0.003 (±0.000)	0.004 (±0.000)
Somasjärvi	0.002 (±0.000)	0.005 (±0.000)	0.002 (±0.000)	0.985 (±0.000)	0.003 (±0.000)	0.002 (±0.000)
Somasjärvi	0.007 (±0.000)	0.002 (±0.000)	0.003 (±0.000)	0.983 (±0.000)	0.002 (±0.000)	0.004 (±0.000)
Somasjärvi	0.010 (±0.000)	0.004 (±0.000)	0.014 (±0.001)	0.968 (±0.001)	0.003 (±0.000)	0.001 (±0.000)
Somasjärvi	0.107 (±0.002)	0.003 (±0.000)	0.004 (±0.000)	0.849 (±0.002)	0.011 (±0.000)	0.026 (±0.001)
Somasjärvi	0.006 (±0.000)	0.003 (±0.000)	0.004 (±0.000)	0.978 (±0.000)	0.006 (±0.000)	0.004 (±0.000)
Somasjärvi	0.003 (±0.000)	0.002 (±0.000)	0.002 (±0.000)	0.986 (±0.000)	0.004 (±0.000)	0.002 (±0.000)
Somasjärvi	0.015 (±0.001)	0.002 (±0.000)	0.009 (±0.000)	0.952 (±0.001)	0.004 (±0.000)	0.019 (±0.001)
Somasjärvi	0.004 (±0.000)	0.010 (±0.000)	0.003 (±0.000)	0.973 (±0.000)	0.004 (±0.000)	0.006 (±0.000)
Somasjärvi	0.002 (±0.000)	0.003 (±0.000)	0.002 (±0.000)	0.988 (±0.000)	0.002 (±0.000)	0.002 (±0.000)
Somasjärvi	0.002 (±0.000)	0.002 (±0.000)	0.004 (±0.000)	0.984 (±0.000)	0.004 (±0.000)	0.003 (±0.000)
Somasjärvi	0.005 (±0.000)	0.006 (±0.000)	0.003 (±0.000)	0.969 (±0.001)	0.003 (±0.000)	0.014 (±0.000)
Somasjärvi	0.003 (±0.000)	0.002 (±0.000)	0.012 (±0.000)	0.974 (±0.000)	0.004 (±0.000)	0.006 (±0.000)
Somasjärvi	0.003 (±0.000)	0.009 (±0.000)	0.007 (±0.000)	0.976 (±0.000)	0.004 (±0.000)	0.003 (±0.000)
Somasjärvi	0.005 (±0.000)	0.004 (±0.000)	0.003 (±0.000)	0.980 (±0.000)	0.003 (±0.000)	0.003 (±0.000)
Somasjärvi	0.007 (±0.000)	0.003 (±0.000)	0.002 (±0.000)	0.979 (±0.000)	0.005 (±0.000)	0.005 (±0.000)
Somasjärvi	0.008 (±0.000)	0.005 (±0.000)	0.006 (±0.000)	0.937 (±0.001)	0.005 (±0.000)	0.039 (±0.001)
Somasjärvi	0.007 (±0.000)	0.020 (±0.000)	0.003 (±0.000)	0.954 (±0.001)	0.005 (±0.000)	0.013 (±0.001)
Somasjärvi	0.002 (±0.000)	0.002 (±0.000)	0.259 (±0.003)	0.733 (±0.003)	0.002 (±0.000)	0.002 (±0.000)
Somasjärvi	0.005 (±0.000)	0.003 (±0.000)	0.013 (±0.001)	0.967 (±0.001)	0.003 (±0.000)	0.010 (±0.000)
Somasjärvi	0.013 (±0.000)	0.003 (±0.000)	0.003 (±0.000)	0.978 (±0.000)	0.002 (±0.000)	0.002 (±0.000)
Somasjärvi	0.014 (±0.000)	0.008 (±0.000)	0.006 (±0.000)	0.968 (±0.001)	0.002 (±0.000)	0.002 (±0.000)
Somasjärvi	0.002 (±0.000)	0.001 (±0.000)	0.002 (±0.000)	0.990 (±0.000)	0.002 (±0.000)	0.002 (±0.000)
Somasjärvi	0.006 (±0.000)	0.003 (±0.000)	0.007 (±0.000)	0.980 (±0.000)	0.002 (±0.000)	0.002 (±0.000)
Somasjärvi	0.002 (±0.000)	0.002 (±0.000)	0.002 (±0.000)	0.991 (±0.000)	0.002 (±0.000)	0.002 (±0.000)
Somasjärvi	0.006 (±0.000)	0.003 (±0.000)	0.004 (±0.000)	0.971 (±0.000)	0.004 (±0.000)	0.011 (±0.000)
Somasjärvi	0.003 (±0.000)	0.002 (±0.000)	0.004 (±0.000)	0.988 (±0.000)	0.002 (±0.000)	0.002 (±0.000)
Somasjärvi	0.005 (±0.000)	0.003 (±0.000)	0.005 (±0.000)	0.983 (±0.000)	0.003 (±0.000)	0.002 (±0.000)
Somasjärvi	0.003 (±0.000)	0.004 (±0.000)	0.008 (±0.000)	0.977 (±0.000)	0.006 (±0.000)	0.002 (±0.000)
Somasjärvi	0.008 (±0.000)	0.005 (±0.000)	0.003 (±0.000)	0.977 (±0.000)	0.005 (±0.000)	0.002 (±0.000)
Somasjärvi	0.003 (±0.000)	0.003 (±0.000)	0.002 (±0.000)	0.986 (±0.000)	0.004 (±0.000)	0.002 (±0.000)
Somasjärvi	0.003 (±0.000)	0.003 (±0.000)	0.004 (±0.000)	0.983 (±0.000)	0.003 (±0.000)	0.004 (±0.000)
Somasjärvi	0.004 (±0.000)	0.003 (±0.000)	0.003 (±0.000)	0.982 (±0.000)	0.007 (±0.000)	0.002 (±0.000)
Somasjärvi	0.004 (±0.000)	0.002 (±0.000)	0.005 (±0.000)	0.976 (±0.000)	0.008 (±0.000)	0.003 (±0.000)
Somasjärvi	0.003 (±0.000)	0.004 (±0.000)	0.005 (±0.000)	0.979 (±0.000)	0.008 (±0.000)	0.002 (±0.000)
Somasjärvi	0.012 (±0.000)	0.003 (±0.000)	0.014 (±0.000)	0.965 (±0.001)	0.004 (±0.000)	0.002 (±0.000)
Somasjärvi	0.029 (±0.001)	0.007 (±0.000)	0.079 (±0.002)	0.843 (±0.001)	0.007 (±0.000)	0.036 (±0.001)
Somasjärvi	0.003 (±0.000)	0.006 (±0.000)	0.166 (±0.006)	0.812 (±0.006)	0.005 (±0.000)	0.007 (±0.000)
Somasjärvi	0.123 (±0.004)	0.009 (±0.000)	0.184 (±0.005)	0.647 (±0.004)	0.033 (±0.002)	0.004 (±0.000)
Somasjärvi	0.002 (±0.000)	0.003 (±0.000)	0.003 (±0.000)	0.985 (±0.000)	0.003 (±0.000)	0.004 (±0.000)
Somasjärvi	0.006 (±0.000)	0.006 (±0.000)	0.008 (±0.000)	0.967 (±0.001)	0.004 (±0.000)	0.009 (±0.000)
Somasjärvi	0.040 (±0.001)	0.002 (±0.000)	0.007 (±0.000)	0.932 (±0.002)	0.016 (±0.001)	0.002 (±0.000)
Somasjärvi	0.003 (±0.000)	0.005 (±0.000)	0.010 (±0.000)	0.963 (±0.001)	0.017 (±0.000)	0.002 (±0.000)
Somasjärvi	0.002 (±0.000)	0.002 (±0.000)	0.002 (±0.000)	0.989 (±0.000)	0.003 (±0.000)	0.002 (±0.000)
Somasjärvi	0.002 (±0.000)	0.003 (±0.000)	0.003 (±0.000)	0.986 (±0.000)	0.003 (±0.000)	0.002 (±0.000)
Somasjärvi	0.106 (±0.002)	0.006 (±0.000)	0.013 (±0.001)	0.866 (±0.002)	0.006 (±0.000)	0.002 (±0.000)
Somasjärvi	0.004 (±0.000)	0.003 (±0.000)	0.036 (±0.001)	0.943 (±0.001)	0.003 (±0.000)	0.011 (±0.000)
Somasjärvi	0.004 (±0.000)	0.006 (±0.000)	0.026 (±0.000)	0.948 (±0.000)	0.003 (±0.000)	0.012 (±0.000)
Somasjärvi	0.009 (±0.000)	0.006 (±0.000)	0.009 (±0.000)	0.953 (±0.001)	0.016 (±0.001)	0.007 (±0.000)
Urtas-Riimmajärvi	0.029 (±0.001)	0.004 (±0.000)	0.953 (±0.001)	0.009 (±0.000)	0.002 (±0.000)	0.003 (±0.000)
Urtas-Riimmajärvi	0.006 (±0.000)	0.018 (±0.001)	0.947 (±0.001)	0.006 (±0.000)	0.020 (±0.001)	0.004 (±0.000)
Urtas-Riimmajärvi	0.023 (±0.001)	0.020 (±0.000)	0.796 (±0.004)	0.007 (±0.000)	0.145 (±0.004)	0.009 (±0.000)
Urtas-Riimmajärvi	0.003 (±0.000)	0.003 (±0.000)	0.982 (±0.000)	0.002 (±0.000)	0.007 (±0.000)	0.003 (±0.000)
Urtas-Riimmajärvi	0.010 (±0.000)	0.008 (±0.000)	0.760 (±0.004)	0.015 (±0.001)	0.199 (±0.004)	0.007 (±0.000)
Urtas-Riimmajärvi	0.003 (±0.000)	0.004 (±0.000)	0.984 (±0.000)	0.002 (±0.000)	0.003 (±0.000)	0.005 (±0.000)
Urtas-Riimmajärvi	0.003 (±0.000)	0.004 (±0.000)	0.985 (±0.000)	0.002 (±0.000)	0.003 (±0.000)	0.003 (±0.000)
Urtas-Riimmajärvi	0.153 (±0.005)	0.053 (±0.001)	0.768 (±0.004)	0.015 (±0.000)	0.004 (±0.000)	0.006 (±0.000)
Urtas-Riimmajärvi	0.027 (±0.001)	0.002 (±0.000)	0.924 (±0.001)	0.003 (±0.000)	0.032 (±0.001)	0.012 (±0.000)
Urtas-Riimmajärvi	0.005 (±0.000)	0.004 (±0.000)	0.955 (±0.001)	0.008 (±0.000)	0.003 (±0.000)	0.026 (±0.001)
Urtas-Riimmajärvi	0.027 (±0.001)	0.002 (±0.000)	0.957 (±0.001)	0.003 (±0.000)	0.008 (±0.000)	0.004 (±0.000)
Urtas-Riimmajärvi	0.011 (±0.000)	0.006 (±0.000)	0.724 (±0.007)	0.079 (±0.005)	0.002 (±0.000)	0.179 (±0.004)
Urtas-Riimmajärvi	0.007 (±0.000)	0.002 (±0.000)	0.405 (±0.001)	0.581 (±0.001)	0.004 (±0.000)	0.001 (±0.000)
Urtas-Riimmajärvi	0.008 (±0.000)	0.011 (±0.000)	0.932 (±0.001)	0.028 (±0.001)	0.003 (±0.000)	0.018 (±0.001)
Urtas-Riimmajärvi	0.004 (±0.000)	0.003 (±0.000)	0.985 (±0.000)	0.003 (±0.000)	0.003 (±0.000)	0.002 (±0.000)
Urtas-Riimmajärvi	0.021 (±0.001)	0.002 (±0.000)	0.959 (±0.001)	0.011 (±0.000)	0.006 (±0.000)	0.002 (±0.000)
Urtas-Riimmajärvi	0.055 (±0.002)	0.120 (±0.002)	0.782 (±0.003)	0.039 (±0.001)	0.002 (±0.000)	0.001 (±0.000)
Urtas-Riimmajärvi	0.003 (±0.000)	0.152 (±0.002)	0.756 (±0.002)	0.078 (±0.001)	0.004 (±0.000)	0.006 (±0.000)
Urtas-Riimmajärvi	0.003 (±0.000)	0.003 (±0.000)	0.974 (±0.000)	0.010 (±0.000)	0.003 (±0.000)	0.007 (±0.000)
Urtas-Riimmajärvi	0.002 (±0.000)	0.002 (±0.000)	0.983 (±0.000)	0.005 (±0.000)	0.005 (±0.000)	0.002 (±0.000)
Urtas-Riimmajärvi	0.003 (±0.000)	0.002 (±0.000)	0.981 (±0.000)	0.004 (±0.000)	0.007 (±0.000)	0.002 (±0.000)
Urtas-Riimmajärvi	0.008 (±0.000)	0.003 (±0.000)	0.980 (±0.000)	0.003 (±0.000)	0.002 (±0.000)	0.004 (±0.000)
Urtas-Riimmajärvi	0.003 (±0.000)	0.010 (±0.000)	0.968 (±0.001)	0.009 (±0.000)	0.006 (±0.000)	0.006 (±0.000)
Urtas-Riimmajärvi	0.004 (±0.000)	0.003 (±0.000)	0.976 (±0.001)	0.005 (±0.000)	0.010 (±0.000)	0.002 (±0.000)
Urtas-Riimmajärvi	0.002 (±0.000)	0.002 (±0.000)	0.976 (±0.000)	0.004 (±0.000)	0.008 (±0.000)	0.009 (±0.000)
Urtas-Riimmajärvi	0.003 (±0.000)	0.002 (±0.000)	0.937 (±0.002)	0.054 (±0.002)	0.002 (±0.000)	0.002 (±0.000)
Urtas-Riimmajärvi	0.018 (±0.001)	0.010 (±0.000)	0.959 (±0.001)	0.009 (±0.000)	0.003 (±0.000)	0.002 (±0.000)
Urtas-Riimmajärvi	0.003 (±0.000)	0.003 (±0.000)	0.983 (±0.000)	0.003 (±0.000)	0.003 (±0.000)	0.006 (±0.000)
Urtas-Riimmajärvi	0.012 (±0.000)	0.003 (±0.000)	0.976 (±0.001)	0.003 (±0.000)	0.005 (±0.000)	0.002 (±0.000)
Urtas-Riimmajärvi	0.004 (±0.000)	0.005 (±0.000)	0.981 (±0.000)	0.003 (±0.000)	0.002 (±0.000)	0.004 (±0.000)
Urtas-Riimmajärvi	0.003 (±0.000)	0.008 (±0.000)	0.974 (±0.000)	0.005 (±0.000)	0.005 (±0.000)	0.006 (±0.000)
Urtas-Riimmajärvi	0.004 (±0.000)	0.003 (±0.000)	0.977 (±0.000)	0.011 (±0.000)	0.002 (±0.000)	0.003 (±0.000)
Urtas-Riimmajärvi	0.005 (±0.000)	0.013 (±0.000)	0.964 (±0.001)	0.011 (±0.001)	0.003 (±0.000)	0.004 (±0.000)
Urtas-Riimmajärvi	0.003 (±0.000)	0.003 (±0.000)	0.961 (±0.001)	0.005 (±0.000)	0.004 (±0.000)	0.024 (±0.001)
Urtas-Riimmajärvi	0.010 (±0.000)	0.009 (±0.000)	0.945 (±0.001)	0.005 (±0.000)	0.002 (±0.000)	0.029 (±0.001)
Urtas-Riimmajärvi	0.003 (±0.000)	0.006 (±0.000)	0.981 (±0.000)	0.003 (±0.000)	0.003 (±0.000)	0.003 (±0.000)
Urtas-Riimmajärvi	0.005 (±0.000)	0.006 (±0.000)	0.713 (±0.005)	0.262 (±0.005)	0.005 (±0.000)	0.009 (±0.000)
Urtas-Riimmajärvi	0.230 (±0.004)	0.021 (±0.001)	0.627 (±0.003)	0.032 (±0.002)	0.082 (±0.002)	0.008 (±0.000)
Urtas-Riimmajärvi	0.008 (±0.000)	0.004 (±0.000)	0.971 (±0.000)	0.003 (±0.000)	0.006 (±0.000)	0.009 (±0.000)
Urtas-Riimmajärvi	0.079 (±0.004)	0.198 (±0.003)	0.690 (±0.002)	0.010 (±0.000)	0.009 (±0.000)	0.013 (±0.000)
Urtas-Riimmajärvi	0.007 (±0.000)	0.006 (±0.000)	0.935 (±0.001)	0.004 (±0.000)	0.003 (±0.000)	0.045 (±0.001)
Urtas-Riimmajärvi	0.006 (±0.000)	0.003 (±0.000)	0.973 (±0.000)	0.003 (±0.000)	0.002 (±0.000)	0.014 (±0.000)
Urtas-Riimmajärvi	0.007 (±0.000)	0.002 (±0.000)	0.980 (±0.000)	0.005 (±0.000)	0.003 (±0.000)	0.002 (±0.000)
Urtas-Riimmajärvi	0.009 (±0.000)	0.004 (±0.000)	0.968 (±0.001)	0.006 (±0.000)	0.005 (±0.000)	0.009 (±0.000)
Urtas-Riimmajärvi	0.073 (±0.002)	0.015 (±0.000)	0.813 (±0.003)	0.067 (±0.001)	0.029 (±0.001)	0.003 (±0.000)
Urtas-Riimmajärvi	0.003 (±0.000)	0.002 (±0.000)	0.931 (±0.001)	0.004 (±0.000)	0.056 (±0.001)	0.004 (±0.000)
Urtas-Riimmajärvi	0.004 (±0.000)	0.003 (±0.000)	0.969 (±0.000)	0.011 (±0.001)	0.004 (±0.000)	0.010 (±0.000)
Urtas-Riimmajärvi	0.005 (±0.000)	0.005 (±0.000)	0.980 (±0.000)	0.004 (±0.000)	0.003 (±0.000)	0.003 (±0.000)
Urtas-Riimmajärvi	0.003 (±0.000)	0.004 (±0.000)	0.980 (±0.000)	0.006 (±0.000)	0.003 (±0.000)	0.005 (±0.000)
Urtas-Riimmajärvi	0.002 (±0.000)	0.003 (±0.000)	0.986 (±0.000)	0.004 (±0.000)	0.002 (±0.000)	0.003 (±0.000)
Urtas-Riimmajärvi	0.006 (±0.000)	0.004 (±0.000)	0.963 (±0.001)	0.003 (±0.000)	0.007 (±0.000)	0.016 (±0.000)
Urtas-Riimmajärvi	0.004 (±0.000)	0.014 (±0.000)	0.967 (±0.001)	0.007 (±0.000)	0.003 (±0.000)	0.005 (±0.000)
Urtas-Riimmajärvi	0.002 (±0.000)	0.003 (±0.000)	0.985 (±0.000)	0.005 (±0.000)	0.002 (±0.000)	0.003 (±0.000)
Urtas-Riimmajärvi	0.003 (±0.000)	0.002 (±0.000)	0.986 (±0.000)	0.002 (±0.000)	0.004 (±0.000)	0.003 (±0.000)
Urtas-Riimmajärvi	0.003 (±0.000)	0.004 (±0.000)	0.980 (±0.000)	0.003 (±0.000)	0.005 (±0.000)	0.004 (±0.000)
Urtas-Riimmajärvi	0.004 (±0.000)	0.003 (±0.000)	0.981 (±0.000)	0.003 (±0.000)	0.006 (±0.000)	0.003 (±0.000)
Urtas-Riimmajärvi	0.005 (±0.000)	0.002 (±0.000)	0.962 (±0.001)	0.004 (±0.000)	0.023 (±0.001)	0.004 (±0.000)
Urtas-Riimmajärvi	0.003 (±0.000)	0.006 (±0.000)	0.982 (±0.000)	0.003 (±0.000)	0.003 (±0.000)	0.003 (±0.000)
Urtas-Riimmajärvi	0.046 (±0.001)	0.015 (±0.000)	0.920 (±0.001)	0.006 (±0.000)	0.010 (±0.000)	0.003 (±0.000)
Urtas-Riimmajärvi	0.005 (±0.000)	0.004 (±0.000)	0.983 (±0.000)	0.002 (±0.000)	0.004 (±0.000)	0.003 (±0.000)
Urtas-Riimmajärvi	0.437 (±0.003)	0.006 (±0.000)	0.540 (±0.003)	0.007 (±0.000)	0.002 (±0.000)	0.007 (±0.000)
Galggojavri	0.002 (±0.000)	0.989 (±0.000)	0.002 (±0.000)	0.002 (±0.000)	0.002 (±0.000)	0.002 (±0.000)
Galggojavri	0.002 (±0.000)	0.991 (±0.000)	0.002 (±0.000)	0.002 (±0.000)	0.002 (±0.000)	0.002 (±0.000)
Galggojavri	0.002 (±0.000)	0.989 (±0.000)	0.002 (±0.000)	0.002 (±0.000)	0.002 (±0.000)	0.004 (±0.000)
Galggojavri	0.003 (±0.000)	0.982 (±0.000)	0.004 (±0.000)	0.003 (±0.000)	0.002 (±0.000)	0.006 (±0.000)
Galggojavri	0.003 (±0.000)	0.983 (±0.000)	0.006 (±0.000)	0.002 (±0.000)	0.003 (±0.000)	0.004 (±0.000)
Galggojavri	0.021 (±0.001)	0.768 (±0.001)	0.014 (±0.001)	0.009 (±0.000)	0.003 (±0.000)	0.185 (±0.001)
Galggojavri	0.004 (±0.000)	0.982 (±0.000)	0.003 (±0.000)	0.003 (±0.000)	0.005 (±0.000)	0.003 (±0.000)
Galggojavri	0.002 (±0.000)	0.990 (±0.000)	0.002 (±0.000)	0.002 (±0.000)	0.002 (±0.000)	0.002 (±0.000)
Galggojavri	0.003 (±0.000)	0.989 (±0.000)	0.002 (±0.000)	0.002 (±0.000)	0.002 (±0.000)	0.003 (±0.000)
Galggojavri	0.009 (±0.000)	0.980 (±0.000)	0.004 (±0.000)	0.002 (±0.000)	0.003 (±0.000)	0.002 (±0.000)
Galggojavri	0.002 (±0.000)	0.992 (±0.000)	0.002 (±0.000)	0.002 (±0.000)	0.001 (±0.000)	0.002 (±0.000)
Galggojavri	0.002 (±0.000)	0.991 (±0.000)	0.002 (±0.000)	0.002 (±0.000)	0.002 (±0.000)	0.002 (±0.000)
Galggojavri	0.002 (±0.000)	0.989 (±0.000)	0.002 (±0.000)	0.002 (±0.000)	0.002 (±0.000)	0.004 (±0.000)
Galggojavri	0.002 (±0.000)	0.992 (±0.000)	0.002 (±0.000)	0.002 (±0.000)	0.002 (±0.000)	0.002 (±0.000)
Galggojavri	0.002 (±0.000)	0.989 (±0.000)	0.002 (±0.000)	0.002 (±0.000)	0.002 (±0.000)	0.002 (±0.000)
Galggojavri	0.002 (±0.000)	0.990 (±0.000)	0.002 (±0.000)	0.002 (±0.000)	0.002 (±0.000)	0.002 (±0.000)
Galggojavri	0.002 (±0.000)	0.990 (±0.000)	0.002 (±0.000)	0.002 (±0.000)	0.002 (±0.000)	0.002 (±0.000)
Galggojavri	0.183 (±0.003)	0.759 (±0.003)	0.017 (±0.001)	0.003 (±0.000)	0.003 (±0.000)	0.035 (±0.001)
Galggojavri	0.004 (±0.000)	0.981 (±0.000)	0.003 (±0.000)	0.002 (±0.000)	0.002 (±0.000)	0.008 (±0.000)
Galggojavri	0.003 (±0.000)	0.988 (±0.000)	0.002 (±0.000)	0.002 (±0.000)	0.002 (±0.000)	0.003 (±0.000)
Galggojavri	0.002 (±0.000)	0.989 (±0.000)	0.003 (±0.000)	0.002 (±0.000)	0.002 (±0.000)	0.002 (±0.000)
Galggojavri	0.004 (±0.000)	0.986 (±0.000)	0.003 (±0.000)	0.002 (±0.000)	0.002 (±0.000)	0.003 (±0.000)
Galggojavri	0.003 (±0.000)	0.988 (±0.000)	0.003 (±0.000)	0.002 (±0.000)	0.002 (±0.000)	0.004 (±0.000)
Galggojavri	0.002 (±0.000)	0.989 (±0.000)	0.002 (±0.000)	0.002 (±0.000)	0.002 (±0.000)	0.003 (±0.000)
Galggojavri	0.003 (±0.000)	0.987 (±0.000)	0.003 (±0.000)	0.002 (±0.000)	0.002 (±0.000)	0.003 (±0.000)
Galggojavri	0.002 (±0.000)	0.992 (±0.000)	0.001 (±0.000)	0.002 (±0.000)	0.001 (±0.000)	0.002 (±0.000)
Galggojavri	0.003 (±0.000)	0.981 (±0.001)	0.010 (±0.001)	0.002 (±0.000)	0.002 (±0.000)	0.002 (±0.000)
Galggojavri	0.002 (±0.000)	0.991 (±0.000)	0.002 (±0.000)	0.002 (±0.000)	0.002 (±0.000)	0.002 (±0.000)
Galggojavri	0.002 (±0.000)	0.991 (±0.000)	0.002 (±0.000)	0.002 (±0.000)	0.001 (±0.000)	0.002 (±0.000)
Galggojavri	0.002 (±0.000)	0.991 (±0.000)	0.002 (±0.000)	0.002 (±0.000)	0.002 (±0.000)	0.002 (±0.000)
Galggojavri	0.003 (±0.000)	0.989 (±0.000)	0.002 (±0.000)	0.002 (±0.000)	0.002 (±0.000)	0.002 (±0.000)
Galggojavri	0.002 (±0.000)	0.990 (±0.000)	0.003 (±0.000)	0.002 (±0.000)	0.001 (±0.000)	0.002 (±0.000)
Galggojavri	0.002 (±0.000)	0.992 (±0.000)	0.001 (±0.000)	0.002 (±0.000)	0.001 (±0.000)	0.002 (±0.000)
Galggojavri	0.003 (±0.000)	0.988 (±0.000)	0.002 (±0.000)	0.002 (±0.000)	0.002 (±0.000)	0.003 (±0.000)
Galggojavri	0.003 (±0.000)	0.989 (±0.000)	0.002 (±0.000)	0.002 (±0.000)	0.002 (±0.000)	0.003 (±0.000)
Galggojavri	0.002 (±0.000)	0.990 (±0.000)	0.002 (±0.000)	0.002 (±0.000)	0.002 (±0.000)	0.003 (±0.000)
Galggojavri	0.004 (±0.000)	0.989 (±0.000)	0.002 (±0.000)	0.002 (±0.000)	0.002 (±0.000)	0.003 (±0.000)
Galggojavri	0.006 (±0.000)	0.986 (±0.000)	0.002 (±0.000)	0.002 (±0.000)	0.002 (±0.000)	0.003 (±0.000)
Galggojavri	0.003 (±0.000)	0.985 (±0.000)	0.002 (±0.000)	0.002 (±0.000)	0.002 (±0.000)	0.006 (±0.000)
Galggojavri	0.003 (±0.000)	0.988 (±0.000)	0.002 (±0.000)	0.002 (±0.000)	0.002 (±0.000)	0.003 (±0.000)
Galggojavri	0.002 (±0.000)	0.986 (±0.000)	0.004 (±0.000)	0.002 (±0.000)	0.002 (±0.000)	0.003 (±0.000)
Galggojavri	0.002 (±0.000)	0.991 (±0.000)	0.002 (±0.000)	0.002 (±0.000)	0.002 (±0.000)	0.002 (±0.000)
Galggojavri	0.002 (±0.000)	0.991 (±0.000)	0.002 (±0.000)	0.002 (±0.000)	0.001 (±0.000)	0.002 (±0.000)
Galggojavri	0.003 (±0.000)	0.987 (±0.000)	0.002 (±0.000)	0.002 (±0.000)	0.002 (±0.000)	0.005 (±0.000)
Galggojavri	0.009 (±0.000)	0.980 (±0.001)	0.003 (±0.000)	0.002 (±0.000)	0.003 (±0.000)	0.003 (±0.000)
Galggojavri	0.005 (±0.000)	0.985 (±0.000)	0.002 (±0.000)	0.002 (±0.000)	0.003 (±0.000)	0.004 (±0.000)
Gallajavri	0.979 (±0.000)	0.007 (±0.000)	0.003 (±0.000)	0.003 (±0.000)	0.005 (±0.000)	0.003 (±0.000)
Gallajavri	0.982 (±0.000)	0.003 (±0.000)	0.004 (±0.000)	0.003 (±0.000)	0.005 (±0.000)	0.003 (±0.000)
Gallajavri	0.979 (±0.001)	0.010 (±0.001)	0.004 (±0.000)	0.002 (±0.000)	0.002 (±0.000)	0.003 (±0.000)
Gallajavri	0.939 (±0.001)	0.024 (±0.001)	0.012 (±0.000)	0.006 (±0.000)	0.004 (±0.000)	0.016 (±0.000)
Gallajavri	0.979 (±0.000)	0.005 (±0.000)	0.003 (±0.000)	0.004 (±0.000)	0.003 (±0.000)	0.006 (±0.000)
Gallajavri	0.956 (±0.001)	0.015 (±0.001)	0.007 (±0.000)	0.012 (±0.000)	0.004 (±0.000)	0.007 (±0.000)
Gallajavri	0.987 (±0.000)	0.003 (±0.000)	0.002 (±0.000)	0.004 (±0.000)	0.002 (±0.000)	0.002 (±0.000)
Gallajavri	0.984 (±0.000)	0.004 (±0.000)	0.003 (±0.000)	0.003 (±0.000)	0.003 (±0.000)	0.003 (±0.000)
Gallajavri	0.978 (±0.000)	0.012 (±0.000)	0.003 (±0.000)	0.003 (±0.000)	0.003 (±0.000)	0.002 (±0.000)
Gallajavri	0.877 (±0.004)	0.110 (±0.004)	0.004 (±0.000)	0.003 (±0.000)	0.004 (±0.000)	0.003 (±0.000)
Gallajavri	0.978 (±0.000)	0.004 (±0.000)	0.009 (±0.000)	0.003 (±0.000)	0.002 (±0.000)	0.004 (±0.000)
Gallajavri	0.982 (±0.000)	0.003 (±0.000)	0.003 (±0.000)	0.004 (±0.000)	0.004 (±0.000)	0.005 (±0.000)
Gallajavri	0.746 (±0.003)	0.002 (±0.000)	0.003 (±0.000)	0.086 (±0.003)	0.160 (±0.004)	0.002 (±0.000)
Gallajavri	0.966 (±0.001)	0.003 (±0.000)	0.004 (±0.000)	0.021 (±0.001)	0.003 (±0.000)	0.004 (±0.000)
Gallajavri	0.987 (±0.000)	0.004 (±0.000)	0.002 (±0.000)	0.002 (±0.000)	0.002 (±0.000)	0.001 (±0.000)
Gallajavri	0.944 (±0.001)	0.009 (±0.000)	0.028 (±0.001)	0.012 (±0.000)	0.004 (±0.000)	0.002 (±0.000)
Gallajavri	0.921 (±0.001)	0.005 (±0.000)	0.004 (±0.000)	0.006 (±0.000)	0.003 (±0.000)	0.062 (±0.001)
Gallajavri	0.980 (±0.000)	0.006 (±0.000)	0.005 (±0.000)	0.003 (±0.000)	0.002 (±0.000)	0.005 (±0.000)
Gallajavri	0.985 (±0.000)	0.003 (±0.000)	0.002 (±0.000)	0.002 (±0.000)	0.003 (±0.000)	0.005 (±0.000)
Gallajavri	0.901 (±0.003)	0.050 (±0.003)	0.015 (±0.000)	0.028 (±0.001)	0.004 (±0.000)	0.002 (±0.000)
Gallajavri	0.929 (±0.001)	0.013 (±0.000)	0.036 (±0.001)	0.010 (±0.000)	0.007 (±0.000)	0.005 (±0.000)
Gallajavri	0.977 (±0.000)	0.008 (±0.000)	0.004 (±0.000)	0.005 (±0.000)	0.004 (±0.000)	0.002 (±0.000)
Gallajavri	0.943 (±0.001)	0.002 (±0.000)	0.031 (±0.001)	0.018 (±0.001)	0.003 (±0.000)	0.002 (±0.000)
Gallajavri	0.963 (±0.001)	0.009 (±0.000)	0.007 (±0.000)	0.011 (±0.000)	0.004 (±0.000)	0.006 (±0.000)
Gallajavri	0.981 (±0.000)	0.003 (±0.000)	0.004 (±0.000)	0.005 (±0.000)	0.003 (±0.000)	0.005 (±0.000)
Gallajavri	0.163 (±0.006)	0.083 (±0.002)	0.006 (±0.000)	0.153 (±0.006)	0.591 (±0.007)	0.003 (±0.000)
Gallajavri	0.967 (±0.001)	0.003 (±0.000)	0.008 (±0.000)	0.003 (±0.000)	0.004 (±0.000)	0.015 (±0.001)
Gallajavri	0.982 (±0.000)	0.003 (±0.000)	0.004 (±0.000)	0.005 (±0.000)	0.004 (±0.000)	0.003 (±0.000)
Gallajavri	0.972 (±0.000)	0.008 (±0.000)	0.010 (±0.001)	0.004 (±0.000)	0.004 (±0.000)	0.003 (±0.000)
Gallajavri	0.828 (±0.003)	0.030 (±0.001)	0.128 (±0.003)	0.004 (±0.000)	0.004 (±0.000)	0.005 (±0.000)
Gallajavri	0.987 (±0.000)	0.003 (±0.000)	0.002 (±0.000)	0.003 (±0.000)	0.003 (±0.000)	0.003 (±0.000)
Gallajavri	0.922 (±0.001)	0.027 (±0.001)	0.009 (±0.000)	0.005 (±0.000)	0.003 (±0.000)	0.034 (±0.001)
Gallajavri	0.977 (±0.000)	0.002 (±0.000)	0.003 (±0.000)	0.003 (±0.000)	0.003 (±0.000)	0.011 (±0.000)
Gallajavri	0.981 (±0.000)	0.006 (±0.000)	0.004 (±0.000)	0.002 (±0.000)	0.003 (±0.000)	0.003 (±0.000)
Gallajavri	0.963 (±0.000)	0.005 (±0.000)	0.008 (±0.000)	0.007 (±0.000)	0.003 (±0.000)	0.015 (±0.000)
Gallajavri	0.929 (±0.001)	0.010 (±0.000)	0.041 (±0.001)	0.003 (±0.000)	0.002 (±0.000)	0.016 (±0.001)
Gallajavri	0.986 (±0.000)	0.003 (±0.000)	0.002 (±0.000)	0.003 (±0.000)	0.005 (±0.000)	0.002 (±0.000)
Gallajavri	0.988 (±0.000)	0.003 (±0.000)	0.002 (±0.000)	0.003 (±0.000)	0.002 (±0.000)	0.002 (±0.000)
Gallajavri	0.927 (±0.001)	0.001 (±0.000)	0.024 (±0.001)	0.005 (±0.000)	0.040 (±0.001)	0.003 (±0.000)
Gallajavri	0.967 (±0.001)	0.010 (±0.000)	0.006 (±0.000)	0.004 (±0.000)	0.006 (±0.000)	0.007 (±0.000)
Gallajavri	0.983 (±0.000)	0.004 (±0.000)	0.003 (±0.000)	0.004 (±0.000)	0.003 (±0.000)	0.005 (±0.000)
Gallajavri	0.983 (±0.000)	0.003 (±0.000)	0.005 (±0.000)	0.002 (±0.000)	0.004 (±0.000)	0.003 (±0.000)
Gallajavri	0.984 (±0.000)	0.003 (±0.000)	0.006 (±0.000)	0.002 (±0.000)	0.003 (±0.000)	0.002 (±0.000)
Gallajavri	0.976 (±0.000)	0.003 (±0.000)	0.008 (±0.000)	0.004 (±0.000)	0.003 (±0.000)	0.007 (±0.000)
Gallajavri	0.904 (±0.002)	0.069 (±0.002)	0.004 (±0.000)	0.007 (±0.000)	0.004 (±0.000)	0.013 (±0.000)
Gallajavri	0.986 (±0.000)	0.004 (±0.000)	0.002 (±0.000)	0.002 (±0.000)	0.002 (±0.000)	0.003 (±0.000)
Gallajavri	0.983 (±0.000)	0.005 (±0.000)	0.004 (±0.000)	0.003 (±0.000)	0.003 (±0.000)	0.002 (±0.000)
Gallajavri	0.955 (±0.001)	0.002 (±0.000)	0.006 (±0.000)	0.006 (±0.000)	0.029 (±0.001)	0.002 (±0.000)
Kilpisjärvi	0.004 (±0.000)	0.002 (±0.000)	0.003 (±0.000)	0.002 (±0.000)	0.988 (±0.000)	0.002 (±0.000)
Kilpisjärvi	0.003 (±0.000)	0.007 (±0.000)	0.003 (±0.000)	0.004 (±0.000)	0.981 (±0.000)	0.002 (±0.000)
Kilpisjärvi	0.003 (±0.000)	0.003 (±0.000)	0.015 (±0.000)	0.003 (±0.000)	0.969 (±0.000)	0.007 (±0.000)
Kilpisjärvi	0.008 (±0.000)	0.002 (±0.000)	0.005 (±0.000)	0.004 (±0.000)	0.978 (±0.000)	0.003 (±0.000)
Kilpisjärvi	0.003 (±0.000)	0.004 (±0.000)	0.015 (±0.000)	0.003 (±0.000)	0.963 (±0.001)	0.012 (±0.000)
Kilpisjärvi	0.004 (±0.000)	0.011 (±0.000)	0.013 (±0.000)	0.004 (±0.000)	0.963 (±0.000)	0.005 (±0.000)
Kilpisjärvi	0.004 (±0.000)	0.005 (±0.000)	0.004 (±0.000)	0.004 (±0.000)	0.975 (±0.000)	0.007 (±0.000)
Kilpisjärvi	0.005 (±0.000)	0.001 (±0.000)	0.019 (±0.001)	0.250 (±0.001)	0.723 (±0.001)	0.002 (±0.000)
Kilpisjärvi	0.014 (±0.000)	0.016 (±0.000)	0.004 (±0.000)	0.273 (±0.000)	0.692 (±0.001)	0.002 (±0.000)
Kilpisjärvi	0.005 (±0.000)	0.003 (±0.000)	0.009 (±0.000)	0.005 (±0.000)	0.966 (±0.000)	0.011 (±0.000)
Kilpisjärvi	0.002 (±0.000)	0.002 (±0.000)	0.002 (±0.000)	0.003 (±0.000)	0.989 (±0.000)	0.002 (±0.000)
Kilpisjärvi	0.002 (±0.000)	0.002 (±0.000)	0.003 (±0.000)	0.003 (±0.000)	0.989 (±0.000)	0.002 (±0.000)
Kilpisjärvi	0.004 (±0.000)	0.005 (±0.000)	0.003 (±0.000)	0.004 (±0.000)	0.981 (±0.000)	0.003 (±0.000)
Kilpisjärvi	0.002 (±0.000)	0.002 (±0.000)	0.002 (±0.000)	0.007 (±0.000)	0.985 (±0.000)	0.002 (±0.000)
Kilpisjärvi	0.002 (±0.000)	0.002 (±0.000)	0.002 (±0.000)	0.002 (±0.000)	0.989 (±0.000)	0.002 (±0.000)
Kilpisjärvi	0.004 (±0.000)	0.002 (±0.000)	0.002 (±0.000)	0.004 (±0.000)	0.987 (±0.000)	0.002 (±0.000)
Kilpisjärvi	0.005 (±0.000)	0.003 (±0.000)	0.003 (±0.000)	0.003 (±0.000)	0.983 (±0.000)	0.003 (±0.000)
Kilpisjärvi	0.017 (±0.001)	0.002 (±0.000)	0.004 (±0.000)	0.003 (±0.000)	0.972 (±0.001)	0.003 (±0.000)
Kilpisjärvi	0.006 (±0.000)	0.003 (±0.000)	0.007 (±0.000)	0.004 (±0.000)	0.979 (±0.000)	0.002 (±0.000)
Kilpisjärvi	0.002 (±0.000)	0.002 (±0.000)	0.012 (±0.000)	0.002 (±0.000)	0.976 (±0.000)	0.005 (±0.000)
Kilpisjärvi	0.003 (±0.000)	0.003 (±0.000)	0.004 (±0.000)	0.002 (±0.000)	0.983 (±0.000)	0.004 (±0.000)
Kilpisjärvi	0.004 (±0.000)	0.002 (±0.000)	0.011 (±0.000)	0.003 (±0.000)	0.978 (±0.000)	0.002 (±0.000)
Kilpisjärvi	0.010 (±0.000)	0.003 (±0.000)	0.002 (±0.000)	0.003 (±0.000)	0.980 (±0.000)	0.002 (±0.000)
Kilpisjärvi	0.003 (±0.000)	0.002 (±0.000)	0.009 (±0.000)	0.002 (±0.000)	0.982 (±0.000)	0.002 (±0.000)
Kilpisjärvi	0.002 (±0.000)	0.004 (±0.000)	0.002 (±0.000)	0.002 (±0.000)	0.989 (±0.000)	0.002 (±0.000)
Kilpisjärvi	0.003 (±0.000)	0.003 (±0.000)	0.003 (±0.000)	0.003 (±0.000)	0.986 (±0.000)	0.002 (±0.000)
Kilpisjärvi	0.015 (±0.001)	0.002 (±0.000)	0.013 (±0.000)	0.005 (±0.000)	0.963 (±0.001)	0.002 (±0.000)
Kilpisjärvi	0.006 (±0.000)	0.002 (±0.000)	0.003 (±0.000)	0.003 (±0.000)	0.983 (±0.000)	0.003 (±0.000)
Kilpisjärvi	0.007 (±0.000)	0.003 (±0.000)	0.002 (±0.000)	0.004 (±0.000)	0.980 (±0.000)	0.004 (±0.000)
Kilpisjärvi	0.005 (±0.000)	0.007 (±0.000)	0.005 (±0.000)	0.007 (±0.000)	0.960 (±0.000)	0.015 (±0.000)
Kilpisjärvi	0.003 (±0.000)	0.002 (±0.000)	0.009 (±0.000)	0.005 (±0.000)	0.979 (±0.000)	0.002 (±0.000)
Kilpisjärvi	0.032 (±0.001)	0.002 (±0.000)	0.007 (±0.000)	0.014 (±0.000)	0.942 (±0.001)	0.004 (±0.000)
Kilpisjärvi	0.026 (±0.001)	0.003 (±0.000)	0.010 (±0.000)	0.004 (±0.000)	0.955 (±0.000)	0.003 (±0.000)
Kilpisjärvi	0.003 (±0.000)	0.002 (±0.000)	0.004 (±0.000)	0.002 (±0.000)	0.988 (±0.000)	0.002 (±0.000)
Kilpisjärvi	0.003 (±0.000)	0.002 (±0.000)	0.004 (±0.000)	0.002 (±0.000)	0.986 (±0.000)	0.003 (±0.000)
Kilpisjärvi	0.002 (±0.000)	0.002 (±0.000)	0.003 (±0.000)	0.005 (±0.000)	0.987 (±0.000)	0.002 (±0.000)
Kilpisjärvi	0.003 (±0.000)	0.002 (±0.000)	0.002 (±0.000)	0.016 (±0.000)	0.975 (±0.000)	0.002 (±0.000)
Kilpisjärvi	0.005 (±0.000)	0.013 (±0.000)	0.015 (±0.001)	0.003 (±0.000)	0.957 (±0.001)	0.006 (±0.000)
Kilpisjärvi	0.002 (±0.000)	0.003 (±0.000)	0.003 (±0.000)	0.003 (±0.000)	0.987 (±0.000)	0.002 (±0.000)
Kilpisjärvi	0.002 (±0.000)	0.001 (±0.000)	0.012 (±0.000)	0.004 (±0.000)	0.979 (±0.000)	0.002 (±0.000)
Kilpisjärvi	0.006 (±0.000)	0.004 (±0.000)	0.002 (±0.000)	0.002 (±0.000)	0.983 (±0.000)	0.003 (±0.000)
Kilpisjärvi	0.007 (±0.000)	0.003 (±0.000)	0.005 (±0.000)	0.003 (±0.000)	0.946 (±0.000)	0.036 (±0.001)
Kilpisjärvi	0.003 (±0.000)	0.003 (±0.000)	0.007 (±0.000)	0.004 (±0.000)	0.982 (±0.001)	0.002 (±0.000)
Kilpisjärvi	0.008 (±0.000)	0.005 (±0.000)	0.003 (±0.000)	0.003 (±0.000)	0.979 (±0.000)	0.002 (±0.000)
Kilpisjärvi	0.004 (±0.000)	0.004 (±0.000)	0.003 (±0.000)	0.003 (±0.000)	0.984 (±0.000)	0.003 (±0.000)
Kilpisjärvi	0.003 (±0.000)	0.002 (±0.000)	0.007 (±0.000)	0.004 (±0.000)	0.980 (±0.000)	0.003 (±0.000)
Kilpisjärvi	0.003 (±0.000)	0.003 (±0.000)	0.002 (±0.000)	0.002 (±0.000)	0.987 (±0.000)	0.003 (±0.000)
Kilpisjärvi	0.003 (±0.000)	0.002 (±0.000)	0.003 (±0.000)	0.002 (±0.000)	0.989 (±0.000)	0.002 (±0.000)
Leenanlampi	0.002 (±0.000)	0.002 (±0.000)	0.002 (±0.000)	0.002 (±0.000)	0.002 (±0.000)	0.992 (±0.000)
Leenanlampi	0.002 (±0.000)	0.002 (±0.000)	0.002 (±0.000)	0.002 (±0.000)	0.001 (±0.000)	0.992 (±0.000)
Leenanlampi	0.002 (±0.000)	0.002 (±0.000)	0.002 (±0.000)	0.002 (±0.000)	0.002 (±0.000)	0.991 (±0.000)
Leenanlampi	0.002 (±0.000)	0.002 (±0.000)	0.002 (±0.000)	0.002 (±0.000)	0.002 (±0.000)	0.991 (±0.000)
Leenanlampi	0.003 (±0.000)	0.118 (±0.001)	0.003 (±0.000)	0.002 (±0.000)	0.001 (±0.000)	0.873 (±0.001)
Leenanlampi	0.002 (±0.000)	0.003 (±0.000)	0.002 (±0.000)	0.002 (±0.000)	0.002 (±0.000)	0.988 (±0.000)
Leenanlampi	0.003 (±0.000)	0.111 (±0.001)	0.002 (±0.000)	0.002 (±0.000)	0.001 (±0.000)	0.881 (±0.001)
Leenanlampi	0.002 (±0.000)	0.002 (±0.000)	0.002 (±0.000)	0.002 (±0.000)	0.001 (±0.000)	0.992 (±0.000)
Leenanlampi	0.002 (±0.000)	0.002 (±0.000)	0.002 (±0.000)	0.002 (±0.000)	0.002 (±0.000)	0.991 (±0.000)
Leenanlampi	0.002 (±0.000)	0.003 (±0.000)	0.002 (±0.000)	0.002 (±0.000)	0.001 (±0.000)	0.991 (±0.000)
Leenanlampi	0.002 (±0.000)	0.004 (±0.000)	0.002 (±0.000)	0.002 (±0.000)	0.002 (±0.000)	0.989 (±0.000)
Leenanlampi	0.002 (±0.000)	0.002 (±0.000)	0.002 (±0.000)	0.001 (±0.000)	0.001 (±0.000)	0.991 (±0.000)
Leenanlampi	0.002 (±0.000)	0.003 (±0.000)	0.002 (±0.000)	0.002 (±0.000)	0.002 (±0.000)	0.990 (±0.000)
Leenanlampi	0.002 (±0.000)	0.002 (±0.000)	0.002 (±0.000)	0.002 (±0.000)	0.002 (±0.000)	0.991 (±0.000)
Leenanlampi	0.002 (±0.000)	0.003 (±0.000)	0.002 (±0.000)	0.002 (±0.000)	0.001 (±0.000)	0.990 (±0.000)
Leenanlampi	0.002 (±0.000)	0.003 (±0.000)	0.002 (±0.000)	0.002 (±0.000)	0.001 (±0.000)	0.991 (±0.000)
Leenanlampi	0.002 (±0.000)	0.002 (±0.000)	0.002 (±0.000)	0.002 (±0.000)	0.002 (±0.000)	0.991 (±0.000)
Leenanlampi	0.002 (±0.000)	0.002 (±0.000)	0.002 (±0.000)	0.002 (±0.000)	0.002 (±0.000)	0.991 (±0.000)
Leenanlampi	0.002 (±0.000)	0.002 (±0.000)	0.001 (±0.000)	0.002 (±0.000)	0.002 (±0.000)	0.991 (±0.000)
Leenanlampi	0.002 (±0.000)	0.002 (±0.000)	0.002 (±0.000)	0.002 (±0.000)	0.002 (±0.000)	0.991 (±0.000)
Leenanlampi	0.002 (±0.000)	0.002 (±0.000)	0.002 (±0.000)	0.002 (±0.000)	0.002 (±0.000)	0.991 (±0.000)
Leenanlampi	0.002 (±0.000)	0.002 (±0.000)	0.002 (±0.000)	0.002 (±0.000)	0.002 (±0.000)	0.991 (±0.000)
Leenanlampi	0.002 (±0.000)	0.002 (±0.000)	0.002 (±0.000)	0.002 (±0.000)	0.002 (±0.000)	0.991 (±0.000)
Leenanlampi	0.002 (±0.000)	0.002 (±0.000)	0.002 (±0.000)	0.002 (±0.000)	0.001 (±0.000)	0.991 (±0.000)
Leenanlampi	0.002 (±0.000)	0.003 (±0.000)	0.002 (±0.000)	0.002 (±0.000)	0.002 (±0.000)	0.990 (±0.000)
Leenanlampi	0.002 (±0.000)	0.002 (±0.000)	0.002 (±0.000)	0.002 (±0.000)	0.002 (±0.000)	0.990 (±0.000)
Leenanlampi	0.002 (±0.000)	0.002 (±0.000)	0.002 (±0.000)	0.002 (±0.000)	0.001 (±0.000)	0.991 (±0.000)
Leenanlampi	0.002 (±0.000)	0.002 (±0.000)	0.002 (±0.000)	0.002 (±0.000)	0.002 (±0.000)	0.990 (±0.000)
Leenanlampi	0.002 (±0.000)	0.003 (±0.000)	0.002 (±0.000)	0.002 (±0.000)	0.002 (±0.000)	0.989 (±0.000)
Leenanlampi	0.004 (±0.000)	0.003 (±0.000)	0.002 (±0.000)	0.002 (±0.000)	0.002 (±0.000)	0.987 (±0.000)
Leenanlampi	0.002 (±0.000)	0.003 (±0.000)	0.002 (±0.000)	0.002 (±0.000)	0.002 (±0.000)	0.990 (±0.000)
Leenanlampi	0.002 (±0.000)	0.003 (±0.000)	0.002 (±0.000)	0.002 (±0.000)	0.001 (±0.000)	0.990 (±0.000)
Leenanlampi	0.004 (±0.000)	0.004 (±0.000)	0.002 (±0.000)	0.002 (±0.000)	0.002 (±0.000)	0.986 (±0.000)
Leenanlampi	0.001 (±0.000)	0.002 (±0.000)	0.002 (±0.000)	0.002 (±0.000)	0.002 (±0.000)	0.991 (±0.000)
Leenanlampi	0.002 (±0.000)	0.003 (±0.000)	0.002 (±0.000)	0.002 (±0.000)	0.002 (±0.000)	0.990 (±0.000)
Leenanlampi	0.002 (±0.000)	0.002 (±0.000)	0.002 (±0.000)	0.002 (±0.000)	0.002 (±0.000)	0.991 (±0.000)
Leenanlampi	0.008 (±0.000)	0.004 (±0.000)	0.006 (±0.000)	0.005 (±0.000)	0.003 (±0.000)	0.974 (±0.001)
Leenanlampi	0.002 (±0.000)	0.002 (±0.000)	0.002 (±0.000)	0.002 (±0.000)	0.002 (±0.000)	0.990 (±0.000)
Leenanlampi	0.002 (±0.000)	0.002 (±0.000)	0.002 (±0.000)	0.002 (±0.000)	0.002 (±0.000)	0.990 (±0.000)
Leenanlampi	0.002 (±0.000)	0.002 (±0.000)	0.002 (±0.000)	0.002 (±0.000)	0.002 (±0.000)	0.991 (±0.000)
Leenanlampi	0.002 (±0.000)	0.003 (±0.000)	0.002 (±0.000)	0.002 (±0.000)	0.002 (±0.000)	0.989 (±0.000)
Leenanlampi	0.002 (±0.000)	0.002 (±0.000)	0.003 (±0.000)	0.002 (±0.000)	0.002 (±0.000)	0.990 (±0.000)
Leenanlampi	0.002 (±0.000)	0.002 (±0.000)	0.002 (±0.000)	0.002 (±0.000)	0.002 (±0.000)	0.991 (±0.000)
Leenanlampi	0.002 (±0.000)	0.003 (±0.000)	0.003 (±0.000)	0.002 (±0.000)	0.002 (±0.000)	0.989 (±0.000)
Leenanlampi	0.002 (±0.000)	0.002 (±0.000)	0.002 (±0.000)	0.001 (±0.000)	0.001 (±0.000)	0.992 (±0.000)
Leenanlampi	0.002 (±0.000)	0.002 (±0.000)	0.003 (±0.000)	0.002 (±0.000)	0.002 (±0.000)	0.989 (±0.000)
Leenanlampi	0.007 (±0.000)	0.002 (±0.000)	0.004 (±0.000)	0.005 (±0.000)	0.004 (±0.000)	0.978 (±0.000)
Leenanlampi	0.003 (±0.000)	0.004 (±0.000)	0.002 (±0.000)	0.002 (±0.000)	0.002 (±0.000)	0.988 (±0.000)
Leenanlampi	0.002 (±0.000)	0.002 (±0.000)	0.002 (±0.000)	0.002 (±0.000)	0.001 (±0.000)	0.992 (±0.000)
Leenanlampi	0.002 (±0.000)	0.002 (±0.000)	0.002 (±0.000)	0.002 (±0.000)	0.002 (±0.000)	0.991 (±0.000)
Leenanlampi	0.002 (±0.000)	0.003 (±0.000)	0.002 (±0.000)	0.001 (±0.000)	0.001 (±0.000)	0.991 (±0.000)
Leenanlampi	0.002 (±0.000)	0.002 (±0.000)	0.002 (±0.000)	0.002 (±0.000)	0.002 (±0.000)	0.990 (±0.000)
Leenanlampi	0.002 (±0.000)	0.002 (±0.000)	0.002 (±0.000)	0.002 (±0.000)	0.002 (±0.000)	0.990 (±0.000)
Leenanlampi	0.002 (±0.000)	0.003 (±0.000)	0.002 (±0.000)	0.002 (±0.000)	0.002 (±0.000)	0.990 (±0.000)
Leenanlampi	0.002 (±0.000)	0.002 (±0.000)	0.002 (±0.000)	0.002 (±0.000)	0.002 (±0.000)	0.991 (±0.000)
Leenanlampi	0.002 (±0.000)	0.002 (±0.000)	0.002 (±0.000)	0.002 (±0.000)	0.002 (±0.000)	0.990 (±0.000)
Leenanlampi	0.002 (±0.000)	0.002 (±0.000)	0.002 (±0.000)	0.002 (±0.000)	0.002 (±0.000)	0.990 (±0.000)
Leenanlampi	0.002 (±0.000)	0.003 (±0.000)	0.002 (±0.000)	0.002 (±0.000)	0.002 (±0.000)	0.990 (±0.000)
Leenanlampi	0.002 (±0.000)	0.002 (±0.000)	0.002 (±0.000)	0.002 (±0.000)	0.002 (±0.000)	0.989 (±0.000)
Leenanlampi	0.002 (±0.000)	0.003 (±0.000)	0.002 (±0.000)	0.002 (±0.000)	0.002 (±0.000)	0.990 (±0.000)
Leenanlampi	0.002 (±0.000)	0.002 (±0.000)	0.002 (±0.000)	0.002 (±0.000)	0.002 (±0.000)	0.991 (±0.000)
Leenanlampi	0.003 (±0.000)	0.006 (±0.000)	0.002 (±0.000)	0.002 (±0.000)	0.002 (±0.000)	0.986 (±0.000)
Leenanlampi	0.002 (±0.000)	0.004 (±0.000)	0.002 (±0.000)	0.002 (±0.000)	0.002 (±0.000)	0.987 (±0.000)
Leenanlampi	0.013 (±0.000)	0.029 (±0.000)	0.012 (±0.000)	0.016 (±0.000)	0.002 (±0.000)	0.929 (±0.000)
Leenanlampi	0.002 (±0.000)	0.003 (±0.000)	0.002 (±0.000)	0.002 (±0.000)	0.002 (±0.000)	0.990 (±0.000)
Leenanlampi	0.002 (±0.000)	0.002 (±0.000)	0.003 (±0.000)	0.002 (±0.000)	0.002 (±0.000)	0.990 (±0.000)
Leenanlampi	0.003 (±0.000)	0.003 (±0.000)	0.002 (±0.000)	0.002 (±0.000)	0.002 (±0.000)	0.989 (±0.000)
Leenanlampi	0.002 (±0.000)	0.002 (±0.000)	0.002 (±0.000)	0.002 (±0.000)	0.002 (±0.000)	0.991 (±0.000)
Leenanlampi	0.002 (±0.000)	0.002 (±0.000)	0.002 (±0.000)	0.002 (±0.000)	0.001 (±0.000)	0.991 (±0.000)
Leenanlampi	0.002 (±0.000)	0.002 (±0.000)	0.002 (±0.000)	0.002 (±0.000)	0.002 (±0.000)	0.991 (±0.000)
Leenanlampi	0.002 (±0.000)	0.002 (±0.000)	0.002 (±0.000)	0.002 (±0.000)	0.002 (±0.000)	0.990 (±0.000)
Leenanlampi	0.002 (±0.000)	0.002 (±0.000)	0.002 (±0.000)	0.002 (±0.000)	0.002 (±0.000)	0.990 (±0.000)
Leenanlampi	0.002 (±0.000)	0.003 (±0.000)	0.002 (±0.000)	0.002 (±0.000)	0.002 (±0.000)	0.988 (±0.000)
Leenanlampi	0.002 (±0.000)	0.005 (±0.000)	0.003 (±0.000)	0.002 (±0.000)	0.002 (±0.000)	0.987 (±0.000)
Leenanlampi	0.002 (±0.000)	0.003 (±0.000)	0.002 (±0.000)	0.002 (±0.000)	0.002 (±0.000)	0.989 (±0.000)
Mean and 95% C.I. of membership coefficient were estimated based on ten STRUCTURE runs.
